# Supplementary material for: Prognostic relevance of topoisomerase II α and minichromosome maintenance protein 6 expression in colorectal cancer
Source: BMC Cancer. 2019 May 9;19:429. doi: 10.1186/s12885-019-5631-3 (PMC6507179; doi:10.1186/s12885-019-5631-3)
Supplement: Supplementary file 4 — Table S1. Coherence of topoisomerase II alpha IHC expression to clinical and histological criteria. (XLSX 9 kb) [file 12885_2019_5631_MOESM4_ESM.xlsx]

## Sheet: Sheet1
Supplementary table S1. Coherence of topoisomerase II a IHC expression to clinical and histological criteria
	N	mean	median	range	p
age (years)
< 65	211	53.0	56.2	14.4 – 76.0	0.004
≥65	218	50.2	52.0	8.8 – 84.4
tumor site
right colon	116	51.8	54.2	15.0 – 84.4	0.932
left colon + rectum	308	52.1	53.5	8.8 – 76.0
UICC
I + II	217	53.8	55.2	8.8 – 76.0	0.029 (I+II vs III)
III	133	50.2	52.0	12.6 – 84.4	0.972 (III vs IV)
IV	76	50.1	52.6	9.4 – 75.8	0.084 (VI vs I+II)
histological grading
I	11	46.3	44.2	20.4 – 68.8	0.104 (I vs III)
II	349	52.0	53.8	8.8 – 84.4	0.160 (I vs II)
III	70	53.2	53.9	9.4 – 75.8	0.391 (III vs II)
histology
adeno carcinoma	364	52.5	54.1	8.8 – 84.4	0.041 (Ad. vs Muc.)
mucinous carcinoma	50	49.1	51.4	18.2 – 68.4	0.771 (Muc. vs Si.)
signet-ring cell carcinoma	6	46.4	46.2	19.8 – 62.6	0.318 (Si. vs Ad.)
resection margin
R0	404	52.7	54.1	8.8 – 84.4	<0.001
R1 + R2	17	36.7	38.9	9.4 – 69.9
All P values in bold, are regarded as statistically significant. Mean, median and range are stated as percentages (%) of IHC expression rates. Abbreviations: UICC – Union internationale contre le cancer.
